# Supplementary material for: BP-M345, a New Diarylpentanoid with Promising Antimitotic Activity
Source: Molecules. 2021 Nov 25;26(23):7139. doi: 10.3390/molecules26237139 (PMC8659070; doi:10.3390/molecules26237139)
Supplement: Supplementary file 1 [file molecules-26-07139-s001.zip]

Archive with 4 entries (4 files):
- molecules-1444891-supplementary.pdf
- Video S1.mov
- Video S2.mov
- Video S3.mov
